# Supplementary material for: On the placement of the Cretaceous orthopteran Brauckmannia groeningae from Brazil, with notes on the relationships of Schizodactylidae (Orthoptera, Ensifera)
Source: Zookeys. 2011 Jan 26;(77):17–30. doi: 10.3897/zookeys.77.769 (PMC3088056; doi:10.3897/zookeys.77.769)
Supplement: XML Treatment for Schizodactylidae [file zookeys.77.769-treatment1.xml]

<!DOCTYPE tp:taxon-treatment
  PUBLIC "-//TaxonX//DTD Taxonomic Treatment Publishing DTD v0 20100105//EN" "tax-treatment-NSO.dtd">
<tp:taxon-treatment xmlns:tp="http://www.plazi.org/taxpub"><tp:treatment-meta><mixed-citation publication-type="journal"><person-group><name><surname>Heads</surname><given-names>Sam W.</given-names></name><name><surname>Leuzinger</surname><given-names>Léa</given-names></name></person-group><article-title>On the placement of the Cretaceous orthopteran <italic>Brauckmannia groeningae</italic> from Brazil, with notes on the relationships of Schizodactylidae (Orthoptera, Ensifera)</article-title><source>Zookeys</source><day>26</day><month>1</month><year>2011</year><volume>2011</volume><issue>77</issue><fpage>17</fpage><lpage>30</lpage><pub-id pub-id-type="doi">10.3897/zookeys.77.769</pub-id></mixed-citation></tp:treatment-meta><tp:nomenclature><label>Family</label><tp:taxon-name>
                        <tp:taxon-name-part taxon-name-part-type="family">Schizodactylidae</tp:taxon-name-part>
                    </tp:taxon-name><tp:taxon-authority>Blanchard, 1845</tp:taxon-authority><tp:nomenclature-citation-list><tp:nomenclature-citation><tp:taxon-name>Schizodactylites</tp:taxon-name><comment><xref ref-type="bibr" rid="B6">Blanchard 1845</xref>: 249.</comment></tp:nomenclature-citation><tp:nomenclature-citation><tp:taxon-name>Schizodactylinae</tp:taxon-name><comment><xref ref-type="bibr" rid="B39">Ramme 1931</xref>: 163.</comment></tp:nomenclature-citation><tp:nomenclature-citation><tp:taxon-name>Schizodactylidae</tp:taxon-name><comment><xref ref-type="bibr" rid="B1">Ander 1939</xref>: 622.</comment></tp:nomenclature-citation><tp:nomenclature-citation><tp:taxon-name>Brauckmanniidae</tp:taxon-name><comment><xref ref-type="bibr" rid="B36">Martins-Neto 2007</xref>: 3, syn. n.</comment></tp:nomenclature-citation></tp:nomenclature-citation-list></tp:nomenclature><tp:treatment-sec sec-type="Comments"><title>Comments.</title><p>The <tp:taxon-name>Schizodactylidae</tp:taxon-name>, or splay-footed crickets, are a relict group of primitive Ensifera notable for their uniquely modified tarsi, which bear distinctive lobe-like lateral processes that serve to support the insects as they walk around their sandy habitats. The family is traditionally subdivided into two monotypic subfamilies: <tp:taxon-name>Schizodactylinae</tp:taxon-name> Blanchard, 1845 containing the type genus <tp:taxon-name>Schizodactylus</tp:taxon-name> Brullé, 1835 found primarily in India, Pakistan, Afghanistan and parts of Southeast Asia; and <tp:taxon-name>Comicinae</tp:taxon-name> Ander, 1939 containing the apparently paedomorphic genus <tp:taxon-name>Comicus</tp:taxon-name> Brunner von Wattenwyl, 1888 found only in southern parts of Africa. Schizodactylids are primarily nocturnal and are thought to be active predators (<xref ref-type="bibr" rid="B12">Fletcher 1914</xref>). Indeed, species of <tp:taxon-name>Schizodactylus</tp:taxon-name> have an intimidating habitus and clear predatory adaptations including raptorial prothoracic legs and powerful, enlarged mouthparts. Sub-social behaviour and cannibalism have been observed in populations of <tp:taxon-name>Schizodactylus monstrosus</tp:taxon-name> (Drury, 1773) (<xref ref-type="bibr" rid="B9">Choudhuri and Bagh 1974</xref>) and <tp:taxon-name>Schizodactylus inexpectatus</tp:taxon-name> (Werner, 1901) was recently the subject of a detailed biological and ecological study by <xref ref-type="bibr" rid="B2">Aydin and Khomutov (2008)</xref>.</p></tp:treatment-sec><ref-list><ref id="B6"><mixed-citation xmlns:xlink="http://www.w3.org/1999/xlink" xlink:type="simple"><person-group><name name-style="western"><surname>Blanchard</surname><given-names>E</given-names></name></person-group> (<year>1845</year>)<source> Histoire Naturelle des Insectes, leurs Moeurs, leurs Métamorphoses et leur Classification, ou Traité Élémentaire d’Entomologie</source>, Tome <volume>II</volume>. <publisher-name>Savy</publisher-name>, <publisher-loc>Paris</publisher-loc>, <lpage>524</lpage> pp.</mixed-citation></ref><ref id="B39"><mixed-citation xmlns:xlink="http://www.w3.org/1999/xlink" xlink:type="simple"><person-group><name name-style="western"><surname>Ramme</surname><given-names>W</given-names></name></person-group> (<year>1931</year>)<article-title> Systematisches, Verbreitung und Morphobiologisches Aus der Gryllacriden-Unterfamilie Schizodactylinae (Orth).</article-title><source>Zeitschrift für Morphologie und Ökologie der Tiere</source><volume>22</volume>:<fpage>163</fpage>-<lpage>172</lpage>.</mixed-citation></ref><ref id="B1"><mixed-citation xmlns:xlink="http://www.w3.org/1999/xlink" xlink:type="simple"><person-group><name name-style="western"><surname>Ander</surname><given-names>K</given-names></name></person-group> (<year>1939</year>)<article-title> Vergleichend-Anatomische und Phylogenetische Studien über die Ensifera (Saltatoria)</article-title>. <source>Opuscula Entomologica Suplementum</source><volume>II</volume>, <publisher-loc>Lund</publisher-loc>, <lpage>306</lpage> pp.</mixed-citation></ref><ref id="B36"><mixed-citation xmlns:xlink="http://www.w3.org/1999/xlink" xlink:type="simple"><person-group><name name-style="western"><surname>Martins-Neto</surname><given-names>RG</given-names></name></person-group> (<year>2007</year>)<article-title> New Orthoptera Stenopelmatoidea and Hagloidea (Ensifera) from the Santana Formation (Lower Cretaceous, northeast Brazil) with description of new taxa.</article-title><source>Gaea</source><volume>3</volume>:<fpage>3</fpage>-<lpage>8</lpage>.</mixed-citation></ref><ref id="B12"><mixed-citation xmlns:xlink="http://www.w3.org/1999/xlink" xlink:type="simple"><person-group><name name-style="western"><surname>Fletcher</surname><given-names>TB</given-names></name></person-group> (<year>1914</year>)<source> Some South Indian Insects and Other Animals of Importance Considered Especially from an Economic Point of View</source>. <publisher-name>Government Press</publisher-name>, <publisher-loc>Madras</publisher-loc>, <lpage>547</lpage> pp.</mixed-citation></ref><ref id="B9"><mixed-citation xmlns:xlink="http://www.w3.org/1999/xlink" xlink:type="simple"><person-group><name name-style="western"><surname>Choudhuri</surname><given-names>DK</given-names></name><name name-style="western"><surname>Bagh</surname><given-names>RK</given-names></name></person-group> (<year>1974</year>)<article-title> On the sub-social behaviour and cannibalism in <italic>Schizodactylus monstrosus</italic> (Orthoptera: Schizodactylidae).</article-title><source>Revue d’Ecologie et de Biologie du Sol</source><volume>11</volume>:<fpage>569</fpage>-<lpage>573</lpage>.</mixed-citation></ref><ref id="B2"><mixed-citation xmlns:xlink="http://www.w3.org/1999/xlink" xlink:type="simple"><person-group><name name-style="western"><surname>Aydin</surname><given-names>G</given-names></name><name name-style="western"><surname>Khomutov</surname><given-names>A</given-names></name></person-group> (<year>2008</year>)<article-title> The biology, nymphal stages, and life habits of the endemic sand dune cricket <italic>Schizodactylus inexpectatus</italic> (Werner, 1901) (Orthoptera: Schizodactylidae).</article-title><source>Turkish Journal of Zoology</source><volume>32</volume>:<fpage>427</fpage>-<lpage>432</lpage>.</mixed-citation></ref></ref-list></tp:taxon-treatment>
