# Supplementary material for: On the placement of the Cretaceous orthopteran Brauckmannia groeningae from Brazil, with notes on the relationships of Schizodactylidae (Orthoptera, Ensifera)
Source: Zookeys. 2011 Jan 26;(77):17–30. doi: 10.3897/zookeys.77.769 (PMC3088056; doi:10.3897/zookeys.77.769)
Supplement: XML Treatment for Schizodactylus [file zookeys.77.769-treatment2.xml]

<!DOCTYPE tp:taxon-treatment
  PUBLIC "-//TaxonX//DTD Taxonomic Treatment Publishing DTD v0 20100105//EN" "tax-treatment-NSO.dtd">
<tp:taxon-treatment xmlns:tp="http://www.plazi.org/taxpub"><tp:treatment-meta><mixed-citation publication-type="journal"><person-group><name><surname>Heads</surname><given-names>Sam W.</given-names></name><name><surname>Leuzinger</surname><given-names>Léa</given-names></name></person-group><article-title>On the placement of the Cretaceous orthopteran <italic>Brauckmannia groeningae</italic> from Brazil, with notes on the relationships of Schizodactylidae (Orthoptera, Ensifera)</article-title><source>Zookeys</source><day>26</day><month>1</month><year>2011</year><volume>2011</volume><issue>77</issue><fpage>17</fpage><lpage>30</lpage><pub-id pub-id-type="doi">10.3897/zookeys.77.769</pub-id></mixed-citation></tp:treatment-meta><tp:nomenclature><label>Genus</label><tp:taxon-name>
                        <tp:taxon-name-part taxon-name-part-type="genus">Schizodactylus</tp:taxon-name-part>
                    </tp:taxon-name><tp:taxon-authority>Brullé, 1835</tp:taxon-authority><tp:nomenclature-citation-list><tp:nomenclature-citation><tp:taxon-name>Schizodactylus</tp:taxon-name><comment><xref ref-type="bibr" rid="B7">Brullé 1835</xref>: 161. Type species: <tp:taxon-name>Gryllus monstrosus</tp:taxon-name> Drury, 1773.</comment></tp:nomenclature-citation><tp:nomenclature-citation><tp:taxon-name>Schizocephalus</tp:taxon-name><comment><xref ref-type="bibr" rid="B8">Brunner von Wattenwyl 1888</xref>: 313, lapsus calami.</comment></tp:nomenclature-citation><tp:nomenclature-citation><tp:taxon-name>Dactylocomicus</tp:taxon-name><comment><xref ref-type="bibr" rid="B47">Karny 1931</xref>: 102. Type species: <tp:taxon-name>Comicus inexpectatus</tp:taxon-name> Werner, 1901.</comment></tp:nomenclature-citation><tp:nomenclature-citation><tp:taxon-name>Brauckmannia</tp:taxon-name><comment><xref ref-type="bibr" rid="B36">Martins-Neto 2007</xref>: 4. Type species: <tp:taxon-name>Brauckmannia groeningae</tp:taxon-name> Martins-Neto, 2007, syn. n.</comment></tp:nomenclature-citation></tp:nomenclature-citation-list></tp:nomenclature><tp:treatment-sec sec-type="Diagnosis"><title>Diagnosis.</title><p>The genus <tp:taxon-name>Schizodactylus</tp:taxon-name> as presently defined comprises all large and robust schizodactylids with wings developed and, with the exception of <tp:taxon-name>Schizodactylus inexpectatus</tp:taxon-name> in which the wings are reduced, extending beyond the apex of the abdomen where they terminate in a conspicuous coil. <tp:taxon-name>Schizodactylus</tp:taxon-name> species are further characterised by greatly enlarged mouthparts, a broad diamond-shaped labrum, and strong laterally compressed pro- and mesothoracic legs. The genus is readily separated from <tp:taxon-name>Comicus</tp:taxon-name>, the only other genus in the family, which is characterised by a markedly smaller and more gracile body (usually less than 25 mm in length), long, slender legs, and complete reduction of the wings.</p><!--PageBreak--></tp:treatment-sec><tp:treatment-sec sec-type="Comments"><title>Comments.</title><p>Given the presence of distinctively coiled wings and well-developed lateral processes on the tarsi, there can be no doubt as to the placement of <tp:taxon-name>Brauckmannia groeningae</tp:taxon-name> in <tp:taxon-name>Schizodactylidae</tp:taxon-name>. In addition, there are no characters preserved in either the holotype (so far as can be seen from Martins-Neto’s illustrations) or the new material described below to exclude the species from the genus <tp:taxon-name>Schizodactylus</tp:taxon-name>. Both fossil specimens match closely the general habitus, tarsal morphology and metatibial armature of extant <tp:taxon-name>Schizodactylus</tp:taxon-name> species, and there are no convincing apomorphies to support separate generic placement.</p></tp:treatment-sec><ref-list><ref id="B7"><mixed-citation xmlns:xlink="http://www.w3.org/1999/xlink" xlink:type="simple"><person-group><name name-style="western"><surname>Brullé</surname><given-names>GA</given-names></name></person-group> (<year>1835</year>)<article-title> Cinquième Ordre. Orthoptères.</article-title><source>In: Audouin JV, Brullé GA (Eds) Histoire Naturelle des Insectes</source><volume>9</volume>:<fpage>1</fpage>-<lpage>225</lpage>.</mixed-citation></ref><ref id="B8"><mixed-citation xmlns:xlink="http://www.w3.org/1999/xlink" xlink:type="simple"><person-group><name name-style="western"><surname>Brunner von Wattenwyl</surname><given-names>C</given-names></name></person-group> (<year>1888</year>)<article-title> Monographie der Stenopelmatiden und Gryllacriden.</article-title><source>Verhandlungen der Kaiserlich-Königlicen Zoologisch-Botanischen Gesellschaft in Wien</source><volume>38</volume>:<fpage>247</fpage>-<lpage>394</lpage>.</mixed-citation></ref><ref id="B47"><mixed-citation xmlns:xlink="http://www.w3.org/1999/xlink" xlink:type="simple"><person-group><name name-style="western"><surname>Karny</surname><given-names>HH</given-names></name></person-group> (<year>1931</year>)<article-title> On the geographical distribution of the Indo-African and Mediterranean Gryllacrids</article-title>. <source>Transactions of the Royal Society of South Africa</source><volume>19</volume>: <fpage>99</fpage>–<lpage>105</lpage>.</mixed-citation></ref><ref id="B36"><mixed-citation xmlns:xlink="http://www.w3.org/1999/xlink" xlink:type="simple"><person-group><name name-style="western"><surname>Martins-Neto</surname><given-names>RG</given-names></name></person-group> (<year>2007</year>)<article-title> New Orthoptera Stenopelmatoidea and Hagloidea (Ensifera) from the Santana Formation (Lower Cretaceous, northeast Brazil) with description of new taxa.</article-title><source>Gaea</source><volume>3</volume>:<fpage>3</fpage>-<lpage>8</lpage>.</mixed-citation></ref></ref-list></tp:taxon-treatment>
