# Supplementary material for: On the placement of the Cretaceous orthopteran Brauckmannia groeningae from Brazil, with notes on the relationships of Schizodactylidae (Orthoptera, Ensifera)
Source: Zookeys. 2011 Jan 26;(77):17–30. doi: 10.3897/zookeys.77.769 (PMC3088056; doi:10.3897/zookeys.77.769)
Supplement: XML Treatment for Schizodactylus groeningae [file zookeys.77.769-treatment3.xml]

<!DOCTYPE tp:taxon-treatment
  PUBLIC "-//TaxonX//DTD Taxonomic Treatment Publishing DTD v0 20100105//EN" "tax-treatment-NSO.dtd">
<tp:taxon-treatment xmlns:tp="http://www.plazi.org/taxpub"><tp:treatment-meta><mixed-citation publication-type="journal"><person-group><name><surname>Heads</surname><given-names>Sam W.</given-names></name><name><surname>Leuzinger</surname><given-names>Léa</given-names></name></person-group><article-title>On the placement of the Cretaceous orthopteran <italic>Brauckmannia groeningae</italic> from Brazil, with notes on the relationships of Schizodactylidae (Orthoptera, Ensifera)</article-title><source>Zookeys</source><day>26</day><month>1</month><year>2011</year><volume>2011</volume><issue>77</issue><fpage>17</fpage><lpage>30</lpage><pub-id pub-id-type="doi">10.3897/zookeys.77.769</pub-id></mixed-citation></tp:treatment-meta><tp:nomenclature><tp:taxon-name>
                    	<tp:taxon-name-part taxon-name-part-type="genus">Schizodactylus</tp:taxon-name-part>
                    	<tp:taxon-name-part taxon-name-part-type="species">groeningae</tp:taxon-name-part>
                    </tp:taxon-name><tp:taxon-authority>(Martins-Neto, 2007)</tp:taxon-authority><tp:taxon-status xmlns:xlink="http://www.w3.org/1999/xlink" xlink:type="simple">comb. n.</tp:taxon-status><xref ref-type="fig" rid="F1">Figs 1–2</xref><tp:nomenclature-citation-list><tp:nomenclature-citation><tp:taxon-name>Brauckmannia groeningae</tp:taxon-name><comment><xref ref-type="bibr" rid="B36">Martins-Neto 2007</xref>: 4, fig 1.</comment></tp:nomenclature-citation></tp:nomenclature-citation-list></tp:nomenclature><tp:treatment-sec sec-type="Material examined"><title>Material examined.</title><p>Near-complete adult (sex indet.), MfNB-I.2079. Brazil, Ceará, Chapada do Araripe; Crato Formation, Nova Olinda Member, Lower Cretaceous.</p></tp:treatment-sec><tp:treatment-sec sec-type="Diagnosis"><title>Diagnosis.</title><p><tp:taxon-name>Schizodactylus groeningae</tp:taxon-name> is distinguished from all congeners by the following characters: [1] robust and acutely subovoid metatibiae (in all extant species the metatibiae are of equal width along their entire length); and [2] distinctive blade- or paddle-like lateral processes arising in the distal half of the metabasitarsus (in all extant species these processes are triangular with a broad base and acute, posteriorly directed apex, and arise within the proximal half of the metabasitarsus).</p></tp:treatment-sec><tp:treatment-sec sec-type="Description of MfNB-I.2079"><title>Description of MfNB-I.2079.</title><p>Large, near-complete specimen preserved in slightly oblique, dorsal aspect (<xref ref-type="fig" rid="F1">Figs 1, 2</xref>). Head capsule robust, 8.46 mm wide at genae; vertex short, c. 2.43 mm from occipital margin as preserved; occipital foramen large, broad; interocular distance 3.98 mm; compound eyes large, c. 2.61 mm wide dorsally. Pronotum markedly wider than long with distinctive marginal sulci; medial length 3.41 mm; width 9.36 mm. Pterothorax poorly preserved, c. 9.20 mm long. Wings incompletely preserved basally, extending posteriorly beyond abdominal apex, tightly folded in a distinctive apical coil. Abdomen somewhat crushed dorsolaterally, c. 16.12 mm long as preserved (apical part missing); first tergite (tg1) largely indistinct, at least 1.45 mm long; tg2 1.96 mm long; tg3 1.83 mm long; tg4 2.17 mm long; tg5 2.35 mm long; remaining tergites incompletely preserved but shorter than previous tergites; right lateral parts of abdominal sternites 1 through 5 visible next to corresponding tergal sclerites; pleural margin distinct. Total body length measured from fastigium verticis to abdominal apex 34.91 mm. Profemora robust and laterally compressed, 12.33 mm long; left profemur preserved in dorsal aspect, with distinct longitudinal dorsal carina; right profemur preserved in lateral aspect, with prominent transverse dorsolateral striae and distinct longitudinal inferior carina. Protibiae robust and lateral compressed, markedly inflated and acutely subovoid in form, 10.24 mm long; left protibia incompletely preserved in oblique dorsal aspect, bearing at least three spur sockets on outer lateral margin, spurs themselves not preserved; right protibia preserved in lateral aspect and somewhat crushed. Left prothoracic leg (L1 in <xref ref-type="fig" rid="F1">Fig. 2</xref>) with distal part missing, only apical part of ungues preserved. Right <!--PageBreak-->prothoracic leg (R1 in <xref ref-type="fig" rid="F1">Fig. 2</xref>) with tarsus incompletely preserved, at least 6.52 mm in total length; basitarsus subcylindrical in form, inflated apically, at least 1.75 mm long; second tarsomere short, c. 1.21 mm long, with prominent blade-like lateral process, 2.35 mm long; third tarsomere 2.10 mm long, with stout lateral process, 0.95 mm long; fourth tarsomere indistinctly preserved; ungues incompletely preserved, strongly curved, 1.44 mm long. Mesotrochantora small, c. 2.40 mm long and c. 2.20 mm wide. Mesofemora very slender, somewhat curved, inflated slightly at both the base and geniculae, 11.26 mm long and 1.46 mm wide at midlength. Mesotibiae similar in form to protibiae but somewhat larger and more acutely subovoid in lateral aspect, 10.75 mm long; left mesotibia incompletely preserved in dorsal aspect; right mesotibia preserved in lateral aspect, 3.36 mm wide at midlength, with two short subapical spurs preserved. Left mesothoracic leg (L2 in <xref ref-type="fig" rid="F1">Fig. 2</xref>) with tarsus preserved in dorsal aspect, 8.17 mm long; basitarsus small, 1.15 mm long; second tarsomere 1.25 mm long with broad, incomplete lateral processes at least 1.49 mm long; third tarsomere 1.28 mm long with stout lateral processes at least 0.62 mm long; fourth tarsomere basally inflated, apically slender, 2.18 mm long; ungues at least 2.08 mm long. Right mesothoracic leg (R2 in <xref ref-type="fig" rid="F1">Fig. 2</xref>) with tarsus preserved in lateral aspect, c. 8.10 mm long; basitarsus small, 1.55 mm long; second tarsomere<!--PageBreak--> 1.15 mm long with broad, apically incomplete lateral process at least 1.58 mm long; third tarsomere 1.23 mm long with incompletely preserved lateral process at least 0.95 mm long; margin between fourth tarsomere and ungues indistinct, combined length c. 3.91 mm. Metafemora large, robust, 19.78 mm long. Metatibiae markedly shorter than metafemora, 12.58 mm long; acutely subovoid in form, though more elongate than pro- and mesotibiae. Left metatibia preserved in dorsal aspect, somewhat crushed, with poorly preserved spines along dorsolateral margins; first apical spur 3.62 mm long; second apical spur 3.07 mm long; third apical spur incompletely preserved and visible only as a thin, 0.86 mm long fragment immediately adjacent and inferior to the second apical spur; sixth apical spur partially preserved in lateral aspect, 2.88 mm long and 0.96 mm wide apically. Right metatibia preserved in lateral aspect, 3.29 mm wide at midlength, with bases of poorly preserved spines visible along the dorsal margin; first apical spur blade-like, 3.80 mm long; second apical spur incompletely preserved immediately adjacent and inferior to the first apical spur, 2.06 mm long. Left metathoracic leg (L3 in <xref ref-type="fig" rid="F1">Fig. 2</xref>) with tarsus preserved in dorsal aspect, at least 8.76 mm long; basitarsus well-developed, at least 2.80 mm long, with large, broadly paddle-like lateral processes at least 2.41 mm long and 1.78 mm wide; second tarsomere short, 0.98 mm long, with large, blade or paddle-like lateral processes at least 2.28 mm long and 0.94 mm wide; third tarsomere incomplete, at least 1.98 mm long; combined length of fourth tarsomere and ungues c. 2.98 mm. Right metathoracic leg (R3 in <xref ref-type="fig" rid="F1">Fig. 2</xref>) with tarsus preserved in lateral aspect, at least 9.50 mm long; basitarsus well-developed, at least 2.66 mm long, with large, paddle-like lateral process at least 2.37 mm long; second tarsomere short, 1.04 mm long, incompletely preserved; third tarsomere indistinct, with basal part of small lateral process visible; fourth tarsomere and ungues poorly preserved, combined length 3.97 mm.</p><fig id="F1" position="float" orientation="portrait"><label>Figures 1–2.</label><caption><p><tp:taxon-name>Schizodactylus groeningae</tp:taxon-name> (Martins-Neto, 2007), comb. n. from the Lower Cretaceous Crato Formation of Brazil. <bold>1</bold> Photograph of MfNB-I.2079 <bold>2</bold> Camera lucida drawing of MfNB-I.2079. Abbreviations: <bold>R1</bold> – right prothoracic leg; <bold>L1</bold> – left prothoracic leg; <bold>R2</bold> – right mesothoracic leg; <bold>L2</bold> – left mesothoracic leg; <bold>R3</bold> – right metathoracic leg; <bold>L3</bold> – left metathoracic leg; <bold>bt</bold> – basitarsus; <bold>fm</bold> – femur; <bold>pn</bold> – pronotum; <bold>tb</bold> – tibia; <bold>tr</bold> – trochanter; <bold>ug</bold> – ungues. Scale bars represent 10 mm.</p></caption><graphic xmlns:xlink="http://www.w3.org/1999/xlink" xlink:href="ZooKeys-077-017-g001.jpg" position="float" orientation="portrait" xlink:type="simple"/></fig></tp:treatment-sec><tp:treatment-sec sec-type="Comments"><title>Comments.</title><p>The photograph of the holotype provided by Martins-Neto (2007: <xref ref-type="fig" rid="F1">fig. 1A</xref>) is of rather poor quality, though it is obvious that the specimen is not as well preserved as MfNB-I.2079. Moreover, the accompanying drawing (<xref ref-type="fig" rid="F1">fig. 1B</xref>) is not only incomplete (for reasons that are unclear, the drawing only depicts part of the specimen) but does not correspond entirely with features clearly visible in the photograph. Nevertheless, the photograph shows sufficient details for the identification of the holotype as a schizodactylid; namely the presence of distinctive paddle-like lateral processes on the tarsi (clearly visible on both metatarsi though misidentified as ‘well-developed pulvilli’ by Martins-Neto), and apically coiled wings (not mentioned in the original description). Moreover, the holotype is clearly conspecific with MfNB-I.2079, agreeing with it not only in the relative proportions of the legs and overall size and habitus, but also in the distal origin of the metabasitarsal processes.</p><p><tp:taxon-name>Schizodactylus groeningae</tp:taxon-name> represents the only fossil record of <tp:taxon-name>Schizodactylidae</tp:taxon-name> and confirms the antiquity of an extant lineage hitherto unknown from the fossil record. Especially significant is that the species belongs to an extant, albeit relict genus, suggesting that the initial radiation of the <tp:taxon-name>Schizodactylidae</tp:taxon-name> occurred at least during the Jurassic if not earlier. Moreover, the presence of <tp:taxon-name>Schizodactylus groeningae</tp:taxon-name> represents the only record of <tp:taxon-name>Schizodactylidae</tp:taxon-name> from the New World, confirming presence of the family in the Atlantic<!--PageBreak--> rift zone of South America prior to its complete separation from Africa. An arid or semi-arid local environment for the Crato hinterland was first suggested by <xref ref-type="bibr" rid="B31">Martill (1993)</xref> and later supported by the discovery of solifuges (<xref ref-type="bibr" rid="B40">Selden and Shear 1996</xref>) and diplurid spiders (<xref ref-type="bibr" rid="B41">Selden et al. 2006</xref>). The development of thick and laterally extensive sandstones within the Crato Formation (<xref ref-type="bibr" rid="B24">Heimhofer and Martill 2007</xref>) provides direct evidence for the existence of large local sand bodies and the preserved root balls of fossil plants often consist largely of sand-rich palaeosols (<xref ref-type="bibr" rid="B37">Mohr et al. 2007</xref>). Evidence for seasonal flash flooding is also well attested (see <xref ref-type="bibr" rid="B33">Martill et al. 2007</xref> and contributions therein) and might explain how the terrestrial elements of the biota were transported into the Crato lagoon. The presence of <tp:taxon-name>Schizodactylus</tp:taxon-name> in sandy, xeric monsoonal environments today is therefore, entirely consistent with the hypothesised palaeoenvironment and would suggest that the habitat preferences of schizodactylids have changed little in over 100 million years.</p></tp:treatment-sec><ref-list><ref id="B36"><mixed-citation xmlns:xlink="http://www.w3.org/1999/xlink" xlink:type="simple"><person-group><name name-style="western"><surname>Martins-Neto</surname><given-names>RG</given-names></name></person-group> (<year>2007</year>)<article-title> New Orthoptera Stenopelmatoidea and Hagloidea (Ensifera) from the Santana Formation (Lower Cretaceous, northeast Brazil) with description of new taxa.</article-title><source>Gaea</source><volume>3</volume>:<fpage>3</fpage>-<lpage>8</lpage>.</mixed-citation></ref><ref id="B31"><mixed-citation xmlns:xlink="http://www.w3.org/1999/xlink" xlink:type="simple"><person-group><name name-style="western"><surname>Martill</surname><given-names>DM</given-names></name></person-group> (<year>1993</year>)<article-title> Fossils of the Santana and Crato Formations, Brazil</article-title>. <source>Field Guide to Fossils</source><volume>5</volume>. <publisher-name>Palaeontological Association</publisher-name>, <publisher-loc>London</publisher-loc>, <lpage>159</lpage> pp.</mixed-citation></ref><ref id="B40"><mixed-citation xmlns:xlink="http://www.w3.org/1999/xlink" xlink:type="simple"><person-group><name name-style="western"><surname>Selden</surname><given-names>PA</given-names></name><name name-style="western"><surname>Shear</surname><given-names>WA</given-names></name></person-group> (<year>1996</year>)<article-title> The first Mesozoic solifuge (Arachnida) from the Cretaceous of Brazil, and a redescription of the Palaeozoic solifuges.</article-title><source>Palaeontology</source><volume>39</volume>:<fpage>583</fpage>-<lpage>604</lpage>.</mixed-citation></ref><ref id="B41"><mixed-citation xmlns:xlink="http://www.w3.org/1999/xlink" xlink:type="simple"><person-group><name name-style="western"><surname>Selden</surname><given-names>PA</given-names></name><name name-style="western"><surname>Costa Casado</surname><given-names>F</given-names></name><name name-style="western"><surname>Mesquita</surname><given-names>MV</given-names></name></person-group> (<year>2006</year>)<article-title> Mygalomorph spiders (Araneae: Dipluridae) from the Lower Cretaceous Crato Lagerstätte, Araripe Basin, north-east Brazil.</article-title><source>Palaeontology</source><volume>49</volume>:<fpage>817</fpage>-<lpage>826</lpage>.</mixed-citation></ref><ref id="B24"><mixed-citation xmlns:xlink="http://www.w3.org/1999/xlink" xlink:type="simple"><person-group><name name-style="western"><surname>Heimhofer</surname><given-names>U</given-names></name><name name-style="western"><surname>Martill</surname><given-names>DM</given-names></name></person-group> (<year>2007</year>)<article-title> The sedimentology and depositional environment of the Crato Formation</article-title>. In: <person-group><name name-style="western"><surname>Martill</surname><given-names>DM</given-names></name><name name-style="western"><surname>Bechly</surname><given-names>G</given-names></name><name name-style="western"><surname>Loveridge</surname><given-names>RF</given-names></name></person-group> (<role>Eds</role>) <source>The Crato Fossil Beds of Brazil, Window into an Ancient World</source>. <publisher-name>Cambridge University Press</publisher-name>, <publisher-loc>Cambridge</publisher-loc>, <fpage>44</fpage>–<lpage>62</lpage>.</mixed-citation></ref><ref id="B37"><mixed-citation xmlns:xlink="http://www.w3.org/1999/xlink" xlink:type="simple"><person-group><name name-style="western"><surname>Mohr</surname><given-names>BAR</given-names></name><name name-style="western"><surname>Bernardes-de-Oliveira</surname><given-names>MEC</given-names></name><name name-style="western"><surname>Loveridge</surname><given-names>RF</given-names></name></person-group> (<year>2007</year>)<article-title> The macrophyte flora of the Crato Formation</article-title>. In: <person-group><name name-style="western"><surname>Martill</surname><given-names>DM</given-names></name><name name-style="western"><surname>Bechly</surname><given-names>G</given-names></name><name name-style="western"><surname>Loveridge</surname><given-names>RF</given-names></name></person-group> (<role>Eds</role>) <source>The Crato Fossil Beds of Brazil, Window into an Ancient World</source>. <publisher-name>Cambridge University Press</publisher-name>, <publisher-loc>Cambridge</publisher-loc>, <fpage>537</fpage>–<lpage>565</lpage>.</mixed-citation></ref><ref id="B33"><mixed-citation xmlns:xlink="http://www.w3.org/1999/xlink" xlink:type="simple"><person-group><name name-style="western"><surname>Martill</surname><given-names>DM</given-names></name><name name-style="western"><surname>Bechly</surname><given-names>G</given-names></name><name name-style="western"><surname>Loveridge</surname><given-names>RF</given-names></name></person-group> (<year>2007</year>)<source> The Crato Fossil Beds of Brazil, Window into an Ancient World</source>. <publisher-name>Cambridge University Press</publisher-name>, <publisher-loc>Cambridge</publisher-loc>, [xvi] + <lpage>625</lpage> pp.</mixed-citation></ref></ref-list></tp:taxon-treatment>
